# Supplementary material for: Emergence of NDM-7-Producing Klebsiella quasipneumoniae subs. simillipneumoniae ST138 in a Hospital from the Northern Region of Brazil
Source: Microorganisms. 2025 Feb 1;13(2):314. doi: 10.3390/microorganisms13020314 (PMC11858529; doi:10.3390/microorganisms13020314)
Supplement: Supplementary file 1 [file microorganisms-13-00314-s001.zip › Supplementary Material S1.xlsx]

## Sheet: Supplementary Material S1
Supplementary Material S1 - Type Strain Genome Server core genome of isolate of the Klebsiella pneumoniae species complex utilize for the phylogenomic tree with Klebsiella quasipneumoniae IEC57090
TYGS	ID	Kind	Species cluster	Subspecies cluster	Preferred name	Deposit	Authority	Other deposits	Synonymous taxon names	Base pairs	Percent G+C	No. proteins	Goldstamp	Bioproject accession	Biosample accession	Assembly accession	IMG OID	BacDive
118210	type strain	1	0	Klebsiella africana	SB5857	Rodrigues et al. 2019	200023, CIP 111653, CECT 9832		Klebsiella africana	5,152,003	57.32	4758		PRJNA224116	SAMEA4969318	GCF900978845		species page
127551	type strain	2	1	Klebsiella quasivariicola	KPN1705	Long et al. 2017			Klebsiella quasivariicola	5,946,706	56.66	5665		PRJNA224116	SAMN06438648	GCF_002269255		species page
18961	type strain	3	3	Klebsiella michiganensis	DSM 25444	Saha et al. 2013	ATCC BAA-2403W14		Klebsiella michiganensis	6,193,009	55.97	5732	Gp0357313	PRJNA388837	SAMN07187491	GCA002925905		strain page
19260	type strain	4	4	Klebsiella quasipneumoniae	01A030	Brisse et al. 2014	CIP 110771, DSM 28211, SB11		Klebsiella quasipneumoniae, Klebsiella quasipneumoniae subsp. quasipneumoniae	5,457,795	57.97	5287	Gp0102348	PRJEB6037	SAMEA2471851	GCA_000751755		strain page
3528	type strain	4	8	Klebsiella quasipneumoniae subsp. similipneumoniae	07A044	Brisse et al. 2014	CIP 110770, DSM 28212, SB30		Klebsiella quasipneumoniae, Klebsiella quasipneumoniae subsp. quasipneumoniae subsp similipneumoniae	5,109,717	58.20	4927	Gp0100962	PRJEB5159"	SAMEA3138998"	GCA000613225		strain page
U485573	user strain	4	8	Klebsiella quasipneumoniae 57090.gbff						5,595,953	57.48	5242
20830	type strain	5	5	Klebsiella oxytoca	NCTC 13727	(Fludgge 1886) Lautrop 1956	LMG 3055, CIP 103434, ATCC 13182, CCUG 15717, DSM 5175, JCM 1665, NBRC 102593, HAMBI 1301		Bacillus oxytocus, Klebsiella oxytoca	5,857,964	55.14	5315		PRJNA224116	SAMEA3923594	GCF_900636985		strain page
143692	type strain	6	2	Klebsiella variicola subsp. tropica	SB5531	Rodrigues et al. 2019	1266 (also designated SB5531), CIP 111654, CECT 9831		Klebsiella variicola subsp. tropica	5,435,023	57.42	5039		PRJNA224116	SAMEA4969313	GCF900978675		subspecies page
23524	type strain	6	6	Klebsiella singaporensis	LMG 23571	Li et al. 2004	DSM 16265, JCM 12419, LX3		Klebsiella singaporensis	5,763,656	57.20	5243	Gp0364800	PRJNA309027	SAMN04419546	GCA001969305		species page
3517	type strain	6	6	Klebsiella variicola	DSM 15968	Rosenblueth et al. 2004	ATCC BAA-830, CFNE 2004, F2R9		Klebsiella variicola subsp. tropica, Klebsiella variicola subsp. variicola	5,521,203	57.56	4979	Gp0117939	PRJNA272370	SAMN01174581	GCA_000828055		strain page
16167	type strain	7	7	Klebsiella pneumoniae	ATCC 13883	(Schroeter 1886) Trevisan 1887	LMG 2095, CIP 82.91, ATCC 13883, CCUG 225, DSM 30104, JCM 1662, NBIMCC 3670, IFO 14940, NBRC 14940, NCTC 9633, HAMBI 450		Hyalococcus pneumoniae, Klebsiella pneumoniae, Klebsiella pneumoniae subsp. pneumoniae	5,544,678	57.00	5205	Gp0093685	PRJNA244567	SAMN02870152	GCA_000742135		strain page
3123	type strain	7	7	Klebsiella pneumoniae subsp. rhinoscleromatis	ATCC 13884	(Trevisan 1887) Orskov 1984	LMG 3184, CIP 52.210, CCUG 417, DSM 16231, JCM 1664, NCTC5046		Klebsiella pneumoniae subsp. rhinoscleromatis, Klebsiella rhinoscleromatis	5,280,012	57.22	5671	Gp0004862	PRJNA40083	SAMN00120581	GCA_000163455	647000262	strain page
3715	type strain	7	7	Klebsiella pneumoniae	DSM 30104	(Schroeter 1886) Trevisan 1887	LMG 2095, CIP 82.91, ATCC 13883, CCUG 225, DSM 30104, JCM 1662, NBIMCC 3670, IFO 14940, NBRC 14940, NCTC 9633, HAMBI 450		Hyalococcus pneumoniae, Klebsiella pneumoniae, Klebsiella pneumoniae subsp. pneumoniae	5,512,340	57.02	4543	Gp0018911	PRJNA89609	SAMN02470063	GCA_000281755	2529292741	strain page
4477	type strain	7	7	Klebsiella pneumoniae subsp. ozaenae	ATCC 11296	(Abel 1893) Orskov 1984	LMG 3113, CIP 52.211, CCUG 15938, DSM 16358, JCM 1663, NCTC 5050		Bacillus ozaenae, Klebsiella ozaenae, Klebsiella pneumoniae subsp. ozaenae	4,925,250	57.26	4789	Gp0122645	PRJEB7845	SAMEA3141919	GCA_000826585		strain page
